# Supplementary material for: Deep Learning-Based Full-Process Automatic CPAK Classification System and Its Application in the Analysis of Alignment Outcomes Before and After Knee Arthroplasty
Source: Diagnostics (Basel). 2026 May 3;16(9):1389. doi: 10.3390/diagnostics16091389 (PMC13163821; doi:10.3390/diagnostics16091389)
Supplement: Supplementary file 1 [file diagnostics-16-01389-s001.zip]

Archive with 1 entries (1 files):
- diagnostics-4246761-supplementary-material.pdf
